# Supplementary material for: Frequency of acute cervical and lumbar pathology in common types of motor vehicle collisions: a retrospective record review
Source: BMC Musculoskelet Disord. 2017 Nov 9;18:437. doi: 10.1186/s12891-017-1797-5 (PMC5680606; doi:10.1186/s12891-017-1797-5)
Supplement: Additional file 1: — MVA Data.xlsx. This supplementary excel spreadsheet contains three tabs. The first tab, titled, Data Sheet, contains the gender, age, pain description, diagnosis, accident type, pain scale, restriction, and treatment method for each patient included in the analysis. The second tab, titled, Pivot Table, is a pivot table of the information present in the Data Sheet tab. The third tab, titled, Sheet 1, contains Tables 2 and 3 of the manuscript. (XLSX 180 kb) [file 12891_2017_1797_MOESM1_ESM.xlsx]

## Sheet: Data Sheet
GENDER	AGE	Pain - Back	Pain - Low Back	Pain - T-Spine	Pain - Neck	Pain - Shoulder	Pain - Arm	Pain - Wrist/Hand	Pain - Leg	Pain - Knee	Pain - Head/Face	Pain - Chest	Pain - Foot/Ankle	Pain - Hip/Thigh	Pain - Headaches/Dizziness	Pain - Body Aches	Dx - Cervical Disc Disruption	Dx - Lumbar Disc Disruption	Dx - Muscle Spasm / Myalgia	Dx - Lumbosacral Neuritis	Dx - Spinal Enthesopathy	Dx - Thoracic Radiculopathy	Dx - Cervical Neuritis	Dx - MSK Injury of Spine	Dx - Lumbar Radiculitis	Dx - Cervical Radiculitis	Dx - Ankle Sprain	INFO ON ACCIDENT	PAIN SCALE	RESTRICTIONS	Tx - Epidural	Tx - PT	Tx - MRI	Tx - HEP	Tx - Neurosurgical Eval	Tx - CT	Tx - Oral Meds	Tx - Cervical Facet
F	25		1	1													1											Head-On	2	Functional		1
M	55		1		1	1												1	1									T-Bone	5	Limited		1
F	51		1		1	1													1									Rear-End	4	Limited	1
M	75		1		1	1											1	1	1	1								Rear-End	4	Limited	1	1
M	27		1		1														1									T-Bone	8	ADL	1
F	3			1	1	1											1											Rear-End	7	Limited		1
M	58		1	1	1					1							1	1	1	1								Rear-End	3	Functional			1
F	43		1	1	1					1								1	1									Rear-End	7	ADL		1	1
M	2		1	1	1												1		1									Rear-End	4	ADL		1
F	21			1	1						1						1	1	1									Rear-End	4	ADL		1
M	32		1															1	1									Rear-End	4	ADL	1
M	49	1			1		1			1							1		1									Rear-End	6	ADL	1
M	39	1															1	1	1									Rear-End	5	ADL			1
M	41					1			1			1						1	1									Head-On	7	ADL		1
F	54				1			1					1				1	1	1	1								Head-On	6	Limited		1
M	53		1	1	1	1											1	1	1									Rear-End	9	ADL			1
F	67				1			1				1					1		1		1							T-Bone	8	Limited	1
M	46	1			1													1	1									T-Bone	8	ADL	1
F	35	1			1												1	1	1									Rear-End	8	ADL		1
F	11				1	1											1		1									Rear-End	6	ADL		1
F	56		1		1						1						1		1									Rear-End	6	ADL		1	1
M	59				1			1									1	1	1									Rear-End	5	ADL		1
F	18		1		1		1		1									1	1	1								T-Bone	4	ADL		1	1
F	45						1					1					1	1	1	1								Rear-End	8	Limited		1
M	33		1											1			1	1										Rear-End	8	ADL			1
F	19		1																			1			1			Rear-End	7	ADL	1
F	34		1	1	1	1																1			1			Head-On	7	ADL	1
M	47			1	1												1	1	1	1	1		1					T-Bone	8	ADL	1
F	46		1	1													1	1	1									Rear-End	5	Limited	1
M	17		1	1	1												1	1	1									Rear-End	5	ADL		1
M	25		1															1	1									Rear-End	7	ADL			1
M	45		1															1	1	1								Rear-End	8	Limited	1
F	3		1	1	1												1	1	1	1			1					Rear-End	6	ADL	1
F	35				1						1						1		1				1					T-Bone	5	ADL	1
F	31		1		1												1	1		1			1					Head-On	5	ADL	1
M	44		1		1	1			1								1	1	1	1			1					Head-On	7	ADL	1
M	36		1	1	1												1	1	1									Rear-End	4	ADL			1
F	59	1			1	1													1				1					T-Bone	8	ADL			1
M	4				1	1											1		1		1							Rear-End	4	ADL		1
M	55	1			1	1				1							1	1	1		1							Rear-End	7	ADL		1
M	48		1											1				1										Head-On	7	ADL	1
F	34		1		1		1										1	1	1									Rear-End	8	ADL		1
F	36				1	1											1		1				1					Rear-End	8	ADL		1
M	63				1												1		1									Rear-End	5	ADL	1
F	17			1	1												1		1									T-Bone	2	ADL		1
M	44	1			1	1		1		1							1	1	1									T-Bone	6	ADL		1
F	42	1			1										1		1	1	1									Rear-End	3	ADL		1
F	59	1				1	1											1		1			1					T-Bone	9	ADL	1
M	65		1		1												1	1	1									Rear-End	7	ADL			1
F	46		1		1												1	1	1									Head-On	7	ADL	1
F	12		1		1												1	1	1									Head-On	4	Limited		1
F	15		1	1	1	1					1						1	1	1									Head-On	6	Limited		1
M	45		1		1	1											1	1	1									T-Bone	5	ADL	1
F	32				1		1										1		1									Rear-End	5	ADL	1
M	27		1		1												1	1	1									Head-On	8	ADL			1
F	21		1	1														1	1									Head-On	7	ADL		1
F	33		1	1													1	1	1									Rear-End	1	ADL			1
F	23		1														1	1	1									T-Bone	6	ADL	1
F	34		1	1													1	1	1		1							Rear-End	7	ADL		1
M	42		1		1												1	1	1									Rear-End	6	Limited		1
F	52													1			1	1	1									Rear-End	3	Functional		1
F	41		1	1														1	1									T-Bone	8	ADL	1
M	2		1						1									1	1									T-Bone	4	ADL			1
F	17		1		1	1	1		1								1	1	1									Rear-End	7	ADL			1
F	67		1		1												1	1	1									Rear-End	7	ADL			1
M	5		1	1		1											1		1			1						T-Bone	5	ADL			1
M	24		1	1	1												1	1	1			1						Rear-End	6	ADL			1
F	36		1		1		1											1	1									T-Bone	8	ADL	1
F	6			1	1	1											1		1									Rear-End	1	ADL		1
F	43		1												1			1										Head-On	4	ADL	1
M	29		1	1	1				1								1	1	1	1			1					Rear-End	2	Limited	1
M	58		1	1	1												1	1										Side-Swipe	8	ADL	1
M	76															1		1	1									T-Bone	9	ADL		1
F	48				1		1										1		1				1					Rear-End	4	ADL	1
F	43	1			1	1									1		1		1									Head-On	6	ADL			1
F	55		1	1	1		1										1	1	1									T-Bone	3	ADL			1
F	21				1	1											1		1		1							Rear-End	5	ADL			1
F	25		1														1	1	1									T-Bone	4	Limited		1
M	39		1		1													1	1									Rear-End	7	Limited	1
F	45		1		1						1						1	1	1									Rear-End	7	ADL		1
M	38		1	1	1	1											1	1	1									Rear-End	5	ADL	1
F	59			1	1	1											1		1									Rear-End	8	ADL		1
F	27				1												1		1									Rear-End	8	ADL		1
F	59		1	1		1												1	1									Rear-End	9	ADL			1
F	3		1		1								1				1		1									Side-Swipe	8	ADL	1
M	24	1			1												1	1	1		1							Rear-End	2	Functional			1
F	23	1															1	1	1	1			1					Head-On	4	ADL	1
F	25	1															1							1				T-Bone	4	Functional	1
M	39	1			1																			1				Rear-End	7	Limited	1
F	45		1		1						1						1	1										Rear-End	7	Limited		1	1
M	26	1																						1				Rear-End	5	Functional			1
F	29		1															1						1				Rear-End	5	Functional			1
M	17															1	1	1	1		1			1				Car v Motorcycle	8	Limited						1
M	37		1	1					1												1			1				Rear-End	5	ADL		1
M	69		1		1	1	1										1	1	1		1			1	1	1		Head-On	8	Functional		1
M	19		1		1												1	1	1		1			1				Side-Swipe	7	Limited		1	1
M	3		1		1	1			1	1							1	1	1		1			1	1	1		Side-Swipe	8	ADL		1	1
F	3		1	1	1					1								1	1		1					1		Rear-End	8	Functional		1	1
F	35		1	1	1												1	1	1		1			1	1	1		Side-Swipe	8	Limited		1	1
M	49				1												1		1		1					1		Rear-End	5	ADL		1	1
F	29		1	1					1									1	1		1				1	1		Rear-End	8	ADL	1	1	1
M	34		1	1													1	1	1		1					1		Side-Swipe	5	Functional		1	1
F	59					1				1	1						1	1	1		1			1		1		Car v Pedestrian	8	Functional		1	1
F	52		1				1								1			1	1		1				1	1		Rear-End	8	Functional		1
M	44		1		1	1					1						1	1	1		1					1		Rear-End	9	Limited		1
F	34		1		1						1						1	1	1		1			1		1		Rear-End	5	Limited		1	1				1
F	22		1	1	1	1											1	1	1		1			1	1	1		Rear-End	3	Functional		1	1
M	31		1														1		1		1			1		1		T-Bone	8	ADL	1	1	1				1
M	22				1	1							1				1	1	1		1			1			1	T-Bone	5	Limited		1
M	39		1						1	1			1				1	1	1					1	1	1		Car v Pedestrian	9	Limited		1					1
M	44		1		1	1			1								1	1	1		1			1	1	1		Rear-End	8	Limited		1	1				1
F	28					1	1	1									1	1	1		1			1	1	1		Rear-End	1	ADL			1				1
M	21		1						1									1	1		1			1	1			T-Bone	5	ADL	1		1				1
F	21		1	1	1												1	1	1		1			1				Side-Swipe	8	ADL		1	1				1
F	78		1		1												1	1	1		1			1	1	1		Rear-End	7	Limited		1	1				1
M	34			1	1										1		1		1		1			1				Rear-End	7	Functional		1	1				1
M	53				1		1										1		1		1			1		1		Side-Swipe	6	Functional	1	1					1
F	22		1	1	1												1	1	1		1			1				T-Bone	7	Limited		1	1				1
F	34		1														1	1	1		1			1	1			Side-Swipe	6	Limited	1						1
M	35		1														1	1	1		1			1				Rear-End	5	Limited			1				1
F	63			1	1	1											1		1		1			1		1		Rear-End	5	Limited			1	1
F	27						1										1		1		1			1				Rear-End	8	Functional			1
M	35		1		1	1			1								1	1	1		1			1				Rear-End	5	Functional		1					1
M	55			1	1	1			1								1	1	1		1			1				Car v Pedestrian	6	Functional		1	1
F	49			1	1			1									1	1	1		1			1				Rear-End	9	Limited	1	1	1				1
F	38		1	1		1											1	1	1		1			1				Head-On	8	Limited	1	1					1
M	27		1		1												1	1	1		1			1				Rear-End	6	Limited		1					1
M	3		1						1									1	1		1			1				T-Bone	8	ADL	1						1
M	56		1		1												1	1	1		1			1				Side-Swipe	5	Functional	1						1
M	41				1		1										1	1	1		1			1				Car v Bicycle	6	ADL								1
M	63		1		1	1											1	1	1		1			1				T-Bone	8	ADL	1			1
M	19		1														1	1	1		1			1				Rear-End	4	Limited			1
M	67		1			1			1							1	1	1	1		1			1				Side-Swipe	1	ADL		1					1
F	56		1	1	1		1				1						1	1	1		1			1				Rear-End	7	ADL	1						1
F	29		1		1		1	1									1	1	1		1			1				Head-On	8	Limited		1					1
F	53		1						1								1	1	1		1			1				T-Bone	8	Limited	1						1
F	3		1	1					1								1	1	1		1			1				Rear-End	3	Functional		1					1
F	26		1	1	1				1						1		1	1	1		1			1				Rear-End	5	Limited							1	1
F	25		1		1								1				1		1									Side-Swipe	8	ADL	1
M	22	1			1												1	1	1		1							Rear-End	2	Functional			1
F	35	1															1	1	1	1			1					Head-On	4	ADL	1
F	33	1																						1				T-Bone	4	Functional	1
M	48	1			1																			1				Rear-End	7	Limited	1
M	22		1		1						1						1	1										Rear-End	7	Limited		1	1
M	49	1																						1				Rear-End	5	Functional			1
F	4		1															1						1				Rear-End	5	Functional			1
F	26		1		1	1	1										1	1	1		1			1	1	1		Head-On	8	Functional		1
F	45		1														1	1	1		1			1	1			Side-Swipe	6	Limited	1						1
M	62		1														1	1	1		1			1				Rear-End	5	Limited			1				1
M	15			1	1	1											1		1		1			1		1		Rear-End	5	Limited			1	1
M	15						1										1		1		1			1				Rear-End	8	Functional			1
M	31		1		1	1			1								1	1	1		1			1				Rear-End	5	Functional		1					1
M	13			1	1	1			1								1	1	1		1			1				Car v Pedestrian	6	Functional		1	1
F	13			1	1			1									1	1	1		1			1				Rear-End	9	Limited	1	1	1				1
F	45		1	1		1											1	1	1		1			1				Head-On	8	Limited	1	1					1
M	47		1		1												1	1	1		1			1				Rear-End	6	Limited		1					1
F	5		1						1								1	1	1		1			1				T-Bone	8	ADL	1						1
F	57		1															1	1		1					1		Rear-End	5	ADL	1			1			1
M	23		1	1					1								1	1	1		1				1	1		Rear-End	8	ADL	1	1	1
F	44				1												1	1	1				1			1		Rear-End	7	ADL	1	1	1				1
F	58		1		1										1		1	1	1		1					1		Rear-End	5	ADL		1	1
F	14					1				1	1						1	1	1		1			1		1		Car v Pedestrian	8	Functional		1	1
F	32		1				1								1		1	1	1		1				1	1		Rear-End	8	Functional		1
M	23		1		1	1					1						1	1	1		1					1		Rear-End	9	Limited		1
M	47		1		1				1																			Rear-End	8	Limited	1	1	1				1
F	23		1		1						1						1	1	1		1			1		1		Rear-End	5	Limited		1	1				1
F	47		1	1	1	1											1	1	1		1			1	1	1		Rear-End	3	Functional		1	1
F	47		1														1		1		1			1		1		T-Bone	8	ADL	1	1	1				1
M	18		1															1	1	1	1			1	1			Rear-End	6	Limited	1			1			1
M	59				1	1							1				1	1	1		1			1			1	T-Bone	5	Limited		1
F	71		1						1	1			1				1	1	1					1	1	1		Car v Pedestrian	9	Limited		1					1
F	63				1	1												1	1									T-Bone	5	ADL	1	1	1
M	39		1		1												1	1	1		1			1				Side-Swipe	7	Limited		1	1
F	23		1		1	1			1	1							1	1	1		1			1	1	1		Side-Swipe	8	ADL		1	1
M	23		1		1	1			1	1							1	1	1		1			1	1	1		Side-Swipe	7	ADL		1	1
F	55		1	1	1					1							1	1	1		1					1		Rear-End	8	Functional		1	1
F	16		1	1	1												1	1	1		1			1	1	1		Side-Swipe	8	Limited		1	1
F	16				1												1		1		1					1		Rear-End	5	ADL		1	1
F	31		1															1	1		1					1		Rear-End	5	ADL	1			1			1
F	28		1	1					1								1	1	1		1				1	1		Rear-End	8	ADL	1	1	1
M	49		1	1													1	1	1		1					1		Side-Swipe	5	Functional		1	1
M	22	0			1												1	1	1				1			1		Rear-End	7	ADL	1	1	1				1
M	64		1		1										1		1	1	1		1					1		Rear-End	5	ADL		1	1
F	23					1				1	1						1	1	1		1			1		1		Car v Pedestrian	8	Functional		1	1
F	35		1				1								1		1	1	1		1				1	1		Rear-End	8	Functional		1
M	32		1		1	1					1						1	1	1		1					1		Rear-End	9	Limited		1
M	38		1		1				1																			Rear-End	8	Limited	1	1	1				1
M	31		1		1												1	1	1	1	1		1			1		Rear-End	7	Limited	1	1	1
F	43		1		1						1						1	1	1		1			1		1		Rear-End	5	Limited		1	1				1
F	21		1	1	1	1											1	1	1		1			1	1	1		Rear-End	3	Functional		1	1
M	33		1														1	1	1									T-Bone	6	ADL	1
F	46		1	1													1	1	1		1							Rear-End	7	ADL		1
F	25													1			1	1	1									Rear-End	3	Functional		1
M	22		1	1														1	1									T-Bone	8	ADL	1
F	61		1		1	1	1		1								1	1	1									Rear-End	7	ADL			1
F	42		1		1												1	1	1									Rear-End	7	ADL			1
F	34		1	1	1					1							1	1	1	1								Rear-End	3	Functional			1
F	59		1	1	1					1								1	1									Rear-End	7	ADL		1	1
M	29		1														1	1	1									Rear-End	4	ADL	1
F	55	1			1		1			1							1		1									Rear-End	6	ADL	1
F	16					1			1			1					1	1	1									Head-On	7	ADL		1
M	29		1	1	1	1											1	1	1									Rear-End	9	ADL			1
F	55				1			1				1							1		1							T-Bone	8	Limited	1
F	24	1			1												1	1	1									T-Bone	8	ADL	1
F	16	1			1												1	1	1									Rear-End	8	ADL		1
F	32		1															1	1		1			1	1			Side-Swipe	6	Limited	1						1
M	32		1															1	1		1			1				Rear-End	5	Limited			1				1
M	2						1										1		1		1			1				Rear-End	8	Functional			1
M	55		1		1	1			1								1	1	1		1			1				Rear-End	5	Functional		1					1
M	51			1	1	1			1								1	1	1		1			1				Car v Pedestrian	6	Functional		1	1
F	48			1	1			1									1	1	1		1			1				Rear-End	9	Limited	1	1	1				1
F	45		1	1		1											1	1	1		1			1				Head-On	8	Limited	1	1					1
F	37		1		1												1	1	1		1			1				Rear-End	6	Limited		1					1
F	28		1															1	1	1	1			1	1			Rear-End	6	Limited	1			1			1
F	28				1	1							1				1	1	1		1			1			1	T-Bone	5	Limited		1
F	45		1						1	1			1				1	1	1					1	1	1		Car v Pedestrian	9	Limited		1					1
F	16		1		1	1			1								1	1	1		1			1	1	1		Rear-End	8	Limited		1	1				1
F	51		1		1	1											1	1	1		1			1	1	1		Rear-End	7	Limited	1			1
F	2					1	1	1									1	1	1		1			1	1	1		Rear-End	1	ADL			1				1
F	22		1						1									1	1		1			1	1			T-Bone	5	ADL	1		1				1
F	6		1	1	1												1	1	1		1			1				Side-Swipe	6	ADL		1	1
M	8		1		1												1	1	1		1			1	1	1		Rear-End	6	Limited		1	1
M	49			1	1										1		1		1		1			1				Rear-End	7	Functional		1	1				1
F	41				1		1										1		1		1			1		1		Side-Swipe	6	Functional	1	1					1
M	5				1	1												1	1									T-Bone	5	ADL	1	1	1
F	13		1		1												1	1	1		1			1				Side-Swipe	7	Limited		1	1
F	41		1		1	1			1	1							1	1	1		1			1	1	1		Side-Swipe	7	ADL		1	1
F	2		1	1	1					1							1	1	1		1					1		Rear-End	8	Functional		1	1
M	36		1	1	1												1	1	1		1			1	1	1		Side-Swipe	8	Limited		1	1
F	36				1												1		1		1					1		Rear-End	5	ADL		1	1
M	63		1															1	1		1					1		Rear-End	5	ADL	1			1			1
M	5		1	1					1								1	1	1		1				1	1		Rear-End	8	ADL	1	1	1
M	47		1	1													1	1	1		1					1		Side-Swipe	5	Functional		1	1
F	6				1												1	1	1				1			1		Rear-End	7	ADL	1	1	1				1
M	25		1		1										1		1	1	1		1					1		Rear-End	5	ADL		1	1
F	38					1				1	1						1	1	1		1			1		1		Car v Pedestrian	8	Functional		1	1
F	2	1															1	1	1	1			1					Head-On	4	ADL	1
M	28	1															1							1				T-Bone	4	Functional	1
F	3	1			1																			1				Rear-End	7	Limited	1
F	26		1		1						1						1	1										Rear-End	7	Limited		1	1
M	21	1																						1				Rear-End	5	Functional			1
M			1															1						1				Rear-End	5	Functional			1
M	58															1	1	1	1		1			1				Car v Motorcycle	8	Limited						1
M	62		1	1					1												1			1				Rear-End	5	ADL		1
M	39		1		1	1	1										1	1	1		1			1	1	1		Head-On	8	Functional		1
M	8		1														1	1	1		1			1	1			Side-Swipe	6	Limited	1						1
M	47		1														1	1	1		1			1				Rear-End	5	Limited			1				1
M	34			1	1	1													1		1			1		1		Rear-End	5	Limited			1	1
M	6						1										1		1		1			1				Rear-End	8	Functional			1
M	38		1		1	1			1								1	1	1		1			1				Rear-End	5	Functional		1					1
F	58		1			1			1							1	1	1	1		1			1				Side-Swipe	1	ADL		1					1
F	21		1	1	1		1				1						1	1	1		1			1				Rear-End	7	ADL	1						1
F	68		1		1		1	1									1	1	1		1			1				Head-On	8	Limited		1					1
F	45		1		1								1				1		1									Side-Swipe	8	ADL	1
F	39	1			1												1	1	1		1							Rear-End	2	Functional			1
F	3	1															1	1	1	1			1					Head-On	4	ADL	1
M	4	1																						1				T-Bone	4	Functional	1
F	23		1		1						1						1	1										Rear-End	7	Limited		1	1
M	46	1																						1				Rear-End	5	Functional			1
M	3		1															1						1				Rear-End	5	Functional			1
M	53															1	1	1	1		1			1				Car v Motorcycle	8	Limited						1
M	35		1	1					1												1			1				Rear-End	5	ADL		1
F	7		1		1	1	1										1	1	1		1			1	1	1		Head-On	8	Functional		1
M	6				1	1												1	1									T-Bone	5	ADL	1	1	1
M	22		1		1												1	1	1		1			1				Side-Swipe	7	Limited		1	1
M	69		1		1	1			1	1							1	1	1		1			1	1	1		Side-Swipe	8	ADL		1	1
F	4		1		1	1			1	1							1	1	1		1			1	1	1		Side-Swipe	7	ADL		1	1
F	51		1	1	1					1							1	1	1		1					1		Rear-End	8	Functional		1	1
F	47		1	1					1								1	1	1		1				1	1		Rear-End	8	ADL	1	1	1
F	39		1	1													1	1	1		1					1		Side-Swipe	5	Functional		1	1
M	37				1												1	1	1				1			1		Rear-End	7	ADL	1	1	1				1
F	36		1		1										1		1	1	1		1					1		Rear-End	5	ADL		1	1
F	53					1				1	1						1	1	1		1			1		1		Car v Pedestrian	8	Functional		1	1
F	32		1				1								1		1	1	1		1				1	1		Rear-End	8	Functional		1
M	51		1		1	1					1						1	1	1		1					1		Rear-End	9	Limited		1
F	52		1		1				1																			Rear-End	8	Limited	1	1	1				1
M	29		1		1												1	1	1	1	1		1			1		Rear-End	7	Limited	1	1	1
F	65		1	1	1	1												1	1		1			1	1	1		Rear-End	3	Functional		1	1
F	54		1														1		1		1			1		1		T-Bone	8	ADL	1	1	1				1
M	33		1										1				1	1	1		1			1	1	1		Car v Pedestrian	8	Limited	1	1					1
M	28		1		1	1			1								1	1	1		1			1	1	1		Rear-End	8	Limited		1	1				1
M	41					1	1	1									1	1	1		1			1	1	1		Rear-End	1	ADL			1				1
F	15		1						1									1	1		1			1	1			T-Bone	5	ADL	1		1				1
F	36		1	1	1												1	1	1		1			1				Side-Swipe	8	ADL		1	1				1
F	19		1	1	1				1						1		1	1	1		1			1				Rear-End	5	Limited							1	1
M	39	1			1												1	1	1		1							Rear-End	2	Functional			1
F	42	1															1	1	1	1			1					Head-On	4	ADL	1
F	43	1																						1				T-Bone	4	Functional	1
M	6		1		1						1						1	1										Rear-End	7	Limited		1	1
F	7	1																						1				Rear-End	5	Functional			1
F	57		1															1						1				Rear-End	5	Functional			1
M	34															1	1	1	1		1			1				Car v Motorcycle	8	Limited						1
F	23		1	1					1												1			1				Rear-End	5	ADL		1
F	42		1														1	1	1		1			1	1			Side-Swipe	6	Limited	1						1
F	65		1														1	1	1		1			1				Rear-End	5	Limited			1				1
F	34			1	1	1											1		1		1			1		1		Rear-End	5	Limited			1	1
M	26						1										1		1		1			1				Rear-End	8	Functional			1
F	37		1		1	1			1								1	1	1		1			1				Rear-End	5	Functional		1					1
F	55			1	1	1			1								1	1	1		1			1				Car v Pedestrian	6	Functional		1	1
F	27			1	1			1									1	1	1		1			1				Rear-End	9	Limited	1	1	1				1
M	24		1	1		1												1	1		1			1				Head-On	8	Limited	1	1					1
M	25		1						1									1	1		1			1				T-Bone	8	ADL	1						1
M	54		1														1	1	1		1					1		Rear-End	5	ADL	1			1			1
F	36		1	1					1								1	1	1		1				1	1		Rear-End	8	ADL	1	1	1
F	49				1												1	1	1				1			1		Rear-End	7	ADL	1	1	1				1
M	64					1				1	1						1	1	1		1			1		1		Car v Pedestrian	8	Functional		1	1
M	5		1				1								1		1	1	1		1				1	1		Rear-End	8	Functional		1
F	51		1		1	1					1						1	1	1		1					1		Rear-End	9	Limited		1
F	2		1		1				1																			Rear-End	8	Limited	1	1	1				1
F	31		1		1												1	1	1	1	1		1			1		Rear-End	7	Limited	1	1	1
M	38		1		1												1	1	1		1			1				Side-Swipe	5	Functional	1						1
M	42				1		1										1	1	1		1			1				Car v Bicycle	6	ADL								1
M	22		1		1	1											1	1	1		1			1				T-Bone	8	ADL	1			1
M	34		1														1	1	1		1			1				Rear-End	4	Limited			1
F	2		1														1	1	1		1			1				Rear-End	3	Limited	1	1
F	56		1			1			1							1	1	1	1		1			1				Side-Swipe	1	ADL		1					1
F	52		1	1	1		1				1						1	1	1		1			1				Rear-End	7	ADL	1						1
M	45		1		1		1	1									1	1	1		1			1				Head-On	8	Limited		1					1
M	4		1						1								1	1	1		1			1				T-Bone	8	Limited	1						1
M	46		1		1	1											1	1	1		1			1				T-Bone	5	Functional				1			1
M	27		1	1	1												1	1	1		1			1				Rear-End	7	Limited	1
F	19		1	1					1								1	1	1		1			1				Rear-End	3	Functional		1					1
M	57		1	1													1	1	1		1			1				Rear-End	4	Functional	1		1
M	38		1	1					1								1	1	1		1				1	1		Rear-End	8	ADL	1	1	1
M	23		1	1													1	1	1		1					1		Side-Swipe	5	Functional		1	1
M	51				1												1	1	1				1			1		Rear-End	7	ADL	1	1	1				1
M	4		1		1										1		1	1	1		1					1		Rear-End	5	ADL		1	1
F	24					1				1	1							1	1		1			1		1		Car v Pedestrian	8	Functional		1	1
F	32		1				1								1		1	1	1		1				1	1		Rear-End	8	Functional		1
F	48		1		1	1					1						1	1	1		1					1		Rear-End	9	Limited		1
F	24		1		1				1																			Rear-End	8	Limited	1	1	1				1
M	26		1		1												1	1	1	1	1		1			1		Rear-End	7	Limited	1	1	1
F	29		1		1						1						1	1	1		1			1		1		Rear-End	5	Limited		1	1				1
F	37		1	1	1	1											1	1	1		1			1	1	1		Rear-End	3	Functional		1	1
M	31		1															1	1	1	1			1	1			Rear-End	6	Limited	1			1			1
M	44				1	1							1				1	1	1		1			1			1	T-Bone	5	Limited		1
F	28		1						1	1			1				1	1	1					1	1	1		Car v Pedestrian	9	Limited		1					1
F	42						1												1		1			1				Rear-End	8	Functional			1
M	39		1		1	1			1								1	1	1		1			1				Rear-End	5	Functional		1					1
F	53		1			1			1							1	1	1	1		1			1				Side-Swipe	1	ADL		1					1
F	55		1	1	1		1				1						1	1	1		1			1				Rear-End	7	ADL	1						1
M	37		1						1								1	1	1		1			1				T-Bone	8	Limited	1						1
M	37		1		1								1				1		1									Side-Swipe	8	ADL	1
M	34	1			1												1	1	1		1							Rear-End	2	Functional			1
F	39	1															1	1	1	1			1					Head-On	4	ADL	1
M	34	1																						1				T-Bone	4	Functional	1
F	29	1			1																			1				Rear-End	7	Limited	1
M	45		1		1						1						1	1										Rear-End	7	Limited		1	1
F	3	1																						1				Rear-End	5	Functional			1
M	21		1															1						1				Rear-End	5	Functional			1
M	37															1	1	1	1		1			1				Car v Motorcycle	8	Limited						1
F	59		1	1					1												1			1				Rear-End	5	ADL		1
F	37		1		1	1	1										1	1	1		1			1	1	1		Head-On	8	Functional		1
F	23		1	1													1											Head-On	2	Functional		1
F	43		1		1	1												1	1									T-Bone	5	Limited		1
F	51		1		1	1													1									Rear-End	4	Limited	1
F	3		1		1	1											1	1	1	1								Rear-End	3	Functional	1
F	18		1		1												1		1									T-Bone	6	ADL	1
F	3			1	1	1											1											Rear-End	7	Limited		1
M	59	1			1		1			1							1		1									Rear-End	6	ADL	1
F	24	1															1	1	1									Rear-End	5	ADL			1
F	44					1			1			1						1	1									Head-On	7	ADL		1
M	35				1			1					1				1	1	1	1								Head-On	6	Limited		1
M	52				1			1				1					1		1		1							T-Bone	8	Limited	1
M	4	1			1													1	1									T-Bone	8	ADL	1
M	16	1			1												1	1	1									Rear-End	8	ADL		1
F	34				1	1											1		1									Rear-End	6	ADL		1
M	37		1														1	1	1		1			1	1			Side-Swipe	6	Limited	1						1
M	65		1														1	1	1		1			1				Rear-End	5	Limited			1				1
F	33						1										1		1		1			1				Rear-End	8	Functional			1
F	32			1	1	1			1								1	1	1		1			1				Car v Pedestrian	6	Functional		1	1
F	53			1	1			1									1	1	1		1			1				Rear-End	9	Limited	1	1	1				1
M	39		1	1		1											1	1	1		1			1				Head-On	8	Limited	1	1					1
M	3		1		1												1	1	1		1			1				Rear-End	6	Limited		1					1
F	49		1														1	1	1		1			1				Rear-End	8	Limited	1						1
F	51		1		1												1	1	1		1			1				Side-Swipe	5	Functional	1						1
M	14				1		1										1	1	1		1			1				Car v Bicycle	6	ADL								1
F	37		1		1	1											1	1	1		1			1				T-Bone	8	ADL	1			1
F	27		1			1			1							1	1	1	1		1			1				Side-Swipe	1	ADL		1					1
F	19		1	1	1		1				1						1	1	1		1			1				Rear-End	7	ADL	1						1
F	44		1		1		1	1									1	1	1		1			1				Head-On	8	Limited		1					1
M	51		1		1	1											1	1	1		1			1				T-Bone	5	Functional				1			1
F	37		1	1	1												1	1	1		1			1				Rear-End	7	Limited	1
F	3		1	1													1	1	1		1			1				Rear-End	3	Functional		1					1
F	63		1		1										1		1	1	1		1					1		Rear-End	5	ADL		1	1
F	43		1				1								1		1	1	1		1				1	1		Rear-End	8	Functional		1
M	27		1		1						1						1		1		1			1				Rear-End	9	Limited		1
F	53		1		1												1	1	1	1	1		1			1		Rear-End	7	Limited	1	1	1
F	31		1		1						1						1	1	1		1			1		1		Rear-End	5	Limited		1	1				1
M	44		1	1	1	1											1	1	1		1			1	1	1		Rear-End	3	Functional		1	1
M	69	1	1		1												1	1	1	1	1			1				Rear-End	8	ADL		1	1				1
F	42		1		1	1											1	1	1		1			1				T-Bone	5	Limited		1
F	28						1										1		1		1			1				Rear-End	8	Functional			1
F	28		1		1	1			1								1	1	1		1			1				Rear-End	5	Functional		1					1
F	42		1	1	1		1				1						1	1	1		1			1				Rear-End	7	ADL	1						1
M	45		1		1								1				1		1									Side-Swipe	8	ADL	1
M	24	1			1												1	1	1		1							Rear-End	2	Functional			1
F	19	1																1	1	1			1					Head-On	4	ADL	1
F	45	1															1							1				T-Bone	4	Functional	1
F	26	1			1												1							1				Rear-End	7	Limited	1
F	41	1	1		1																			1				Rear-End	5	Functional			1
M	44		1														1	1						1				Rear-End	5	Functional			1
F	29					1				1	1						1	1	1		1			1		1		Car v Pedestrian	8	Functional		1	1
M	41		1				1								1		1	1	1		1				1	1		Rear-End	8	Functional		1
M	58		1		1	1					1						1	1	1		1					1		Rear-End	9	Limited		1
M	26		1		1				1								1											Rear-End	8	Limited	1	1	1				1
F	86		1		1												1	1	1	1	1		1			1		Rear-End	7	Limited	1	1	1
F	55		1		1						1						1	1	1		1			1		1		Rear-End	5	Limited		1	1				1
F	53		1	1	1	1											1	1	1		1			1	1	1		Rear-End	3	Functional		1	1
M	48		1														1		1		1			1		1		T-Bone	8	ADL	1	1	1				1
M	54		1															1	1	1	1			1	1			Rear-End	6	Limited	1			1			1
M	7		1						1	1			1				1	1	1					1	1	1		Car v Pedestrian	9	Limited		1					1
F	42		1										1				1	1	1		1			1	1	1		Car v Pedestrian	8	Limited	1	1					1
F	51		1		1	1			1								1	1	1		1			1	1	1		Rear-End	8	Limited		1	1				1
M	22		1		1	1											1	1	1		1			1	1	1		Rear-End	7	Limited	1			1
M	2					1	1	1									1	1	1		1			1	1	1		Rear-End	1	ADL			1				1
F	48		1						1									1	1		1			1	1			T-Bone	5	ADL	1		1				1
M	28		1	1	1												1	1	1		1			1				Side-Swipe	8	ADL		1	1				1
M	4		1	1	1				1						1		1	1	1		1			1				Rear-End	5	Limited							1	1
M	67			1													1	1	1		1			1				Rear-End	6	Limited	1
M	45		1	1	1												1	1	1		1			1				T-Bone	7	Limited		1	1				1
M	44		1														1	1	1		1			1	1			T-Bone	2	Functional
M	2		1														1	1	1		1			1	1			Side-Swipe	6	Limited	1						1
F	27			1	1	1											1		1		1			1		1		Rear-End	5	Limited			1	1
M	41						1										1		1		1			1				Rear-End	8	Functional			1
F	16		1		1	1			1								1	1	1		1			1				Rear-End	5	Functional		1					1
F	64			1	1	1			1								1	1	1		1			1				Car v Pedestrian	6	Functional		1	1
M	66			1	1			1										1	1		1			1				Rear-End	9	Limited	1	1	1				1
M	34		1		1												1	1	1		1			1				Rear-End	6	Limited		1					1
M	27		1						1								1	1	1		1			1				T-Bone	8	ADL	1						1
F	29		1		1												1	1	1									Head-On	8	ADL			1
F	59		1	1														1	1									Head-On	7	ADL		1
F	3		1														1	1	1									T-Bone	6	ADL	1
F	28		1	1													1	1	1		1							Rear-End	7	ADL		1
M	37		1		1												1	1	1									Rear-End	6	Limited		1
F	28													1			1	1	1									Rear-End	3	Functional		1
M	38		1	1														1	1									T-Bone	8	ADL	1
F	28		1		1												1	1	1									Rear-End	7	ADL			1
F	82		1	1		1											1		1			1						T-Bone	5	ADL			1
F	36		1		1		1										1	1	1									T-Bone	8	ADL	1
F	56			1	1	1											1		1									Rear-End	1	ADL		1
F	32		1												1			1										Head-On	4	ADL	1
F	59		1	1	1				1								1	1	1	1			1					Rear-End	2	Limited	1
M	31		1	1	1												1	1										Side-Swipe	8	ADL	1
M	53															1		1	1									T-Bone	9	ADL		1
F	43				1		1										1		1				1					Rear-End	4	ADL	1
M	26	1			1	1									1		1		1									Head-On	6	ADL			1
F	31		1	1	1		1										1	1	1									T-Bone	3	ADL			1
M	29				1	1											1		1		1							Rear-End	5	ADL			1
M	33		1		1								1				1		1									Side-Swipe	8	ADL	1
M	32	1			1												1	1	1		1							Rear-End	2	Functional			1
F	44	1															1	1	1	1			1					Head-On	4	ADL	1
M	38	1																						1				T-Bone	4	Functional	1
F	37	1			1																			1				Rear-End	7	Limited	1
F	2		1		1						1						1	1										Rear-End	7	Limited		1	1
M	56	1																						1				Rear-End	5	Functional			1
M	52		1															1						1				Rear-End	5	Functional			1
F	33															1	1	1	1		1			1				Car v Motorcycle	8	Limited						1
M	46		1	1					1												1			1				Rear-End	5	ADL		1
F	6		1		1	1	1										1	1	1		1			1	1	1		Head-On	8	Functional		1
3	3				1	1												1	1									T-Bone	5	ADL	1	1	1
M	57		1		1												1	1	1		1			1				Side-Swipe	7	Limited		1	1
M	33		1		1	1			1	1							1	1	1		1			1	1	1		Side-Swipe	8	ADL		1	1
F	41		1		1	1			1	1							1	1	1		1			1	1	1		Side-Swipe	7	ADL		1	1
F	5		1	1	1					1							1	1	1		1					1		Rear-End	8	Functional		1	1
F	3		1	1	1												1	1	1		1			1	1	1		Side-Swipe	8	Limited		1	1
F	6				1												1		1		1					1		Rear-End	5	ADL		1	1
F	33		1														1	1	1		1					1		Rear-End	5	ADL	1			1			1
M	46		1	1					1								1	1	1		1				1	1		Rear-End	8	ADL	1	1	1
F	6		1	1													1	1	1		1					1		Side-Swipe	5	Functional		1	1
F	3				1												1	1	1				1			1		Rear-End	7	ADL	1	1	1				1
M	57		1		1										1		1	1	1		1					1		Rear-End	5	ADL		1	1
M	41		1				1								1		1	1	1		1				1	1		Rear-End	8	Functional		1
F	5		1		1	1					1						1	1	1		1					1		Rear-End	9	Limited		1
M	3		1		1				1																			Rear-End	8	Limited	1	1	1				1
F	6		1		1												1	1	1	1	1		1			1		Rear-End	7	Limited	1	1	1
M	4		1		1						1						1	1	1		1			1		1		Rear-End	5	Limited		1	1				1
M	11		1	1	1	1											1	1	1		1			1	1	1		Rear-End	3	Functional		1	1
M	59		1														1		1		1			1		1		T-Bone	8	ADL	1	1	1				1
F	61		1															1	1	1	1			1	1			Rear-End	6	Limited	1			1			1
M	46				1	1							1				1	1	1		1			1			1	T-Bone	5	Limited		1
F	3		1										1				1	1	1		1			1	1	1		Car v Pedestrian	8	Limited	1	1					1
M	57		1		1	1			1								1	1	1		1			1	1	1		Rear-End	8	Limited		1	1				1
M	33		1		1	1											1	1	1		1			1	1	1		Rear-End	7	Limited	1			1
F	41					1	1	1									1	1	1		1			1	1	1		Rear-End	1	ADL			1				1
F	5		1						1									1	1		1			1	1			T-Bone	5	ADL	1		1				1
F	3		1	1	1												1	1	1		1			1				Side-Swipe	8	ADL		1	1				1
F	6		1		1												1	1	1		1			1	1	1		Rear-End	7	Limited		1	1				1
M	45			1	1										1		1		1		1			1				Rear-End	7	Functional		1	1				1
M	11				1		1										1		1		1			1		1		Side-Swipe	6	Functional	1	1					1
F	59			1													1	1	1		1			1				Rear-End	6	Limited	1
F	61		1	1	1												1	1	1		1			1				T-Bone	7	Limited		1	1				1
M	26		1														1	1	1		1			1	1			T-Bone	2	Functional
M	53			1	1	1											1		1		1			1		1		Rear-End	5	Limited			1	1
M	55						1										1		1		1			1				Rear-End	8	Functional			1
F	25		1		1	1			1								1	1	1		1			1				Rear-End	5	Functional		1					1
F	27			1	1			1									1	1	1		1			1				Rear-End	9	Limited	1	1	1				1
F	56		1	1		1												1	1		1			1				Head-On	8	Limited	1	1					1
M	52		1		1												1	1	1		1			1				Side-Swipe	5	Functional	1						1
M	4		1	1	1				1						1		1	1	1		1			1				Rear-End	5	Limited							1	1
M	16		1		1								1				1		1									Side-Swipe	8	ADL	1
F	34	1			1												1	1	1		1							Rear-End	2	Functional			1
M	37	1															1	1	1	1			1					Head-On	4	ADL	1
M	65	1															1							1				T-Bone	4	Functional	1
F	32		1														1	1						1				Rear-End	5	Functional			1
F	53															1		1	1		1			1				Car v Motorcycle	8	Limited						1
M	39		1	1					1								1				1			1				Rear-End	5	ADL		1
M	3		1		1	1	1										1	1	1		1			1	1	1		Head-On	8	Functional		1
F	49		1														1	1	1		1			1	1			Side-Swipe	6	Limited	1						1
F	51		1														1	1	1		1			1				Rear-End	5	Limited			1				1
M	14			1	1	1											1		1		1			1		1		Rear-End	5	Limited			1	1
F	37						1										1		1		1			1				Rear-End	8	Functional			1
F	27			1	1			1									1	1	1		1			1				Rear-End	9	Limited	1	1	1				1
F	19		1	1		1											1	1	1		1			1				Head-On	8	Limited	1	1					1
F	44		1		1												1	1	1		1			1				Rear-End	6	Limited		1					1
M	51		1															1	1		1					1		Rear-End	5	ADL	1			1			1
F	37		1	1					1								1	1	1		1				1	1		Rear-End	8	ADL	1	1	1
F	3		1	1													1	1	1		1					1		Side-Swipe	5	Functional		1	1
F	43		1				1								1		1	1	1		1				1	1		Rear-End	8	Functional		1
M	27		1		1	1					1						1	1	1		1					1		Rear-End	9	Limited		1
M	32		1		1				1																			Rear-End	8	Limited	1	1	1				1
F	53		1		1												1	1	1	1	1		1			1		Rear-End	7	Limited	1	1	1
F	31		1		1						1						1	1	1		1			1		1		Rear-End	5	Limited		1	1				1
M	44		1	1	1	1											1	1	1		1			1	1	1		Rear-End	3	Functional		1	1
M	69		1														1		1		1			1		1		T-Bone	8	ADL	1	1	1				1
M	69		1															1	1	1	1			1	1			Rear-End	6	Limited	1			1			1
F	42				1	1							1				1	1	1		1			1			1	T-Bone	5	Limited		1
F	35		1						1	1			1				1	1	1					1	1	1		Car v Pedestrian	9	Limited		1					1
F	28				1	1												1	1									T-Bone	5	ADL	1	1	1
F	28		1		1												1	1	1		1			1				Side-Swipe	7	Limited		1	1
F	42		1		1	1			1	1							1	1	1		1			1	1	1		Side-Swipe	8	ADL		1	1
F	42		1		1	1			1	1							1	1	1		1			1	1	1		Side-Swipe	7	ADL		1	1
F	39		1	1	1					1							1	1	1		1					1		Rear-End	8	Functional		1	1
F	3		1	1	1												1	1	1		1			1	1	1		Side-Swipe	8	Limited		1	1
M	4				1												1		1		1					1		Rear-End	5	ADL		1	1
F	23		1	1					1								1	1	1		1				1	1		Rear-End	8	ADL	1	1	1
M	46	1			1												1	1	1		1							Rear-End	2	Functional			1
M	3	1															1	1	1	1			1					Head-On	4	ADL	1
M	53	1																						1				T-Bone	4	Functional	1
M	35	1			1																			1				Rear-End	7	Limited	1
F	7		1		1						1						1	1										Rear-End	7	Limited		1	1
M	6	1																						1				Rear-End	5	Functional			1
M	22		1	1	1					1							1	1	1	1								Rear-End	3	Functional			1
M	69		1	1	1					1							1	1	1									Rear-End	7	ADL		1	1
F	4		1	1	1												1		1									Rear-End	4	ADL		1
F	51			1	1						1						1	1	1									Rear-End	4	ADL		1
F	47					1			1			1						1	1									Head-On	7	ADL		1
F	39				1			1					1				1	1	1	1								Head-On	6	Limited		1
M	37		1	1	1	1											1	1	1									Rear-End	9	ADL			1
F	36				1			1				1					1		1		1							T-Bone	8	Limited	1
F	53	1			1													1	1									T-Bone	8	ADL	1
F	32	1			1												1	1	1									Rear-End	8	ADL		1
M	51				1	1											1		1									Rear-End	6	ADL		1
F	52		1		1						1						1		1									Rear-End	6	ADL		1	1
M	29				1			1									1	1	1									Rear-End	5	ADL		1
F	65		1	1	1												1	1	1		1			1				T-Bone	7	Limited		1	1				1
F	54		1														1	1	1		1			1	1			T-Bone	2	Functional
M	33						1										1		1		1			1				Rear-End	8	Functional			1
F	23		1		1	1			1								1	1	1		1			1				Rear-End	5	Functional		1					1
F	34			1	1	1			1								1	1	1		1			1				Car v Pedestrian	6	Functional		1	1
M	42			1	1			1									1	1	1		1			1				Rear-End	9	Limited	1	1	1				1
F	52		1	1		1											1	1	1		1			1				Head-On	8	Limited	1	1					1
F	41		1		1												1	1	1		1			1				Rear-End	6	Limited		1					1
M	2		1						1								1	1	1		1			1				T-Bone	8	ADL	1						1
F	17		1		1												1	1	1									Head-On	8	ADL			1
F	67		1	1														1	1									Head-On	7	ADL		1
M	5		1														1	1	1									T-Bone	6	ADL	1
M	24		1	1													1	1	1		1							Rear-End	7	ADL		1
F	36													1			1	1	1									Rear-End	3	Functional		1
F	6		1						1									1	1									T-Bone	4	ADL			1
F	43		1		1	1	1		1								1	1	1									Rear-End	7	ADL			1
M	29		1		1												1	1	1									Rear-End	7	ADL			1
M	58		1	1		1											1		1			1						T-Bone	5	ADL			1
M	76		1	1	1												1	1	1			1						Rear-End	6	ADL			1
F	48			1	1	1											1		1									Rear-End	1	ADL		1
F	43		1	1	1				1								1	1	1	1			1					Rear-End	2	Limited	1
F	55		1	1	1												1	1										Side-Swipe	8	ADL	1
F	21				1		1												1				1					Rear-End	4	ADL	1
F	25		1	1	1		1										1	1	1									T-Bone	3	ADL			1
M	39				1	1											1		1		1							Rear-End	5	ADL			1
F	45		1		1								1				1		1									Side-Swipe	8	ADL	1
M	38	1			1												1	1	1		1							Rear-End	2	Functional			1
F	59	1																						1				T-Bone	4	Functional	1
F	27		1		1						1						1	1										Rear-End	7	Limited		1	1
F	59		1															1						1				Rear-End	5	Functional			1
F	3		1	1					1												1			1				Rear-End	5	ADL		1
M	24		1		1	1	1										1	1	1		1			1	1	1		Head-On	8	Functional		1
F	23				1	1											1	1	1									T-Bone	5	ADL	1	1	1
F	25		1		1												1	1	1		1			1				Side-Swipe	7	Limited		1	1
M	39		1		1	1			1	1							1	1	1		1			1	1	1		Side-Swipe	8	ADL		1	1
F	45		1		1	1			1	1							1	1	1		1			1	1	1		Side-Swipe	7	ADL		1	1
M	26		1	1	1					1							1	1	1		1					1		Rear-End	8	Functional		1	1
F	29		1	1	1												1	1	1		1			1	1	1		Side-Swipe	8	Limited		1	1
M	17				1												1		1		1					1		Rear-End	5	ADL		1	1
M	37		1															1	1		1					1		Rear-End	5	ADL	1			1			1
M	69		1	1					1								1	1	1		1				1	1		Rear-End	8	ADL	1	1	1
M	19				1												1	1	1				1			1		Rear-End	7	ADL	1	1	1				1
M	3		1		1										1		1	1	1		1					1		Rear-End	5	ADL		1	1
F	3		1				1								1		1	1	1		1				1	1		Rear-End	8	Functional		1
F	35		1		1	1					1						1	1	1		1					1		Rear-End	9	Limited		1
M	49		1		1				1								1											Rear-End	8	Limited	1	1	1				1
F	29		1		1						1							1	1		1			1		1		Rear-End	5	Limited		1	1				1
M	34		1	1	1	1												1	1		1			1	1	1		Rear-End	3	Functional		1	1
F	59				1	1							1				1	1	1		1			1			1	T-Bone	5	Limited		1
F	52		1						1	1			1				1	1	1					1	1	1		Car v Pedestrian	9	Limited		1					1
M	44		1										1				1	1	1		1			1	1	1		Car v Pedestrian	8	Limited	1	1					1
F	34					1	1	1									1	1	1		1			1	1	1		Rear-End	1	ADL			1				1
F	22		1						1								1	1	1		1			1	1			T-Bone	5	ADL	1		1				1
M	31		1	1	1												1	1	1		1			1				Side-Swipe	8	ADL		1	1				1
M	22			1	1										1		1		1		1			1				Rear-End	7	Functional		1	1				1
M	39				1		1										1		1		1			1		1		Side-Swipe	6	Functional	1	1					1
M	44		1	1	1												1	1	1		1			1				T-Bone	7	Limited		1	1				1
F	28		1														1	1	1		1			1	1			Side-Swipe	6	Limited	1						1
M	21		1														1	1	1		1			1				Rear-End	5	Limited			1				1
F	21			1	1	1											1		1		1			1		1		Rear-End	5	Limited			1	1
F	78						1										1		1		1			1				Rear-End	8	Functional			1
M	34		1		1	1			1								1	1	1		1			1				Rear-End	5	Functional		1					1
M	53			1	1	1			1								1	1	1		1			1				Car v Pedestrian	6	Functional		1	1
F	22		1	1		1											1	1	1		1			1				Head-On	8	Limited	1	1					1
F	34		1						1								1	1	1		1			1				T-Bone	8	ADL	1						1
M	35		1														1	1	1		1			1				Rear-End	8	Limited	1						1
F	63		1		1												1	1	1		1			1				Side-Swipe	5	Functional	1						1
F	27		1	1	1				1						1		1	1	1		1			1				Rear-End	5	Limited							1	1
M	35		1		1								1				1		1									Side-Swipe	8	ADL	1
M	55	1			1												1	1	1		1							Rear-End	2	Functional			1
F	49	1															1	1	1	1			1					Head-On	4	ADL	1
F	38	1																						1				T-Bone	4	Functional	1
M	27	1			1												1							1				Rear-End	7	Limited	1
M	3		1		1						1						1	1										Rear-End	7	Limited		1	1
M	41															1	1	1	1		1			1				Car v Motorcycle	8	Limited						1
M	63		1	1					1												1			1				Rear-End	5	ADL		1
M	19		1		1	1	1										1	1	1		1			1	1	1		Head-On	8	Functional		1
M	67	1			1													1	1									T-Bone	8	ADL	1
F	29				1	1											1		1									Rear-End	6	ADL		1
F	53		1														1	1	1		1			1	1			Side-Swipe	6	Limited	1						1
F	3						1										1		1		1			1				Rear-End	8	Functional			1
F	26			1	1	1			1								1	1	1		1			1				Car v Pedestrian	6	Functional		1	1
F	35		1		1													1	1		1			1				Rear-End	6	Limited		1					1
M	48		1		1												1	1	1		1			1				Side-Swipe	5	Functional	1						1
M	22				1		1										1	1	1		1			1				Car v Bicycle	6	ADL								1
M	49		1		1	1											1	1	1		1			1				T-Bone	8	ADL	1			1
F	4		1		1	1	1										1	1	1		1			1	1	1		Head-On	8	Functional		1
F	31		1		1												1	1	1	1	1		1			1		Rear-End	7	Limited	1	1	1
M	38		1		1												1	1	1		1			1				Side-Swipe	5	Functional	1						1
M	42				1		1										1	1	1		1			1				Car v Bicycle	6	ADL								1
M	22		1		1	1											1	1	1		1			1				T-Bone	8	ADL	1			1
M	34		1														1	1	1		1			1				Rear-End	4	Limited			1
F	2		1															1	1		1			1				Rear-End	3	Limited	1	1
F	56		1			1			1							1	1	1	1		1			1				Side-Swipe	1	ADL		1					1
F	52		1	1	1		1				1						1	1	1		1			1				Rear-End	7	ADL	1						1
M	45		1		1		1	1									1	1	1		1			1				Head-On	8	Limited		1					1
M	4		1						1								1	1	1		1			1				T-Bone	8	Limited	1						1
M	46		1		1	1											1	1	1		1			1				T-Bone	5	Functional				1			1
M	27		1	1	1												1	1	1		1			1				Rear-End	7	Limited	1
F	19		1	1					1								1	1	1		1			1				Rear-End	3	Functional		1					1
M	57		1	1													1	1	1		1			1				Rear-End	4	Functional	1		1
M	38		1	1					1								1	1	1		1				1	1		Rear-End	8	ADL	1	1	1
M	23		1	1													1	1	1		1					1		Side-Swipe	5	Functional		1	1
M	51				1												1	1	1				1			1		Rear-End	7	ADL	1	1	1				1
M	4		1		1										1		1	1	1		1					1		Rear-End	5	ADL		1	1
F	24					1				1	1						1	1	1		1			1		1		Car v Pedestrian	8	Functional		1	1
F	32		1				1								1		1	1	1		1				1	1		Rear-End	8	Functional		1
F	48		1		1	1					1						1	1	1		1					1		Rear-End	9	Limited		1
F	24		1		1				1																			Rear-End	8	Limited	1	1	1				1
M	26		1		1												1	1	1	1	1		1			1		Rear-End	7	Limited	1	1	1
F	29		1		1						1						1	1	1		1			1		1		Rear-End	5	Limited		1	1				1
F	37		1	1	1	1											1	1	1		1			1	1	1		Rear-End	3	Functional		1	1
M	31		1														1	1	1	1	1			1	1			Rear-End	6	Limited	1			1			1
M	44				1	1							1				1	1	1		1			1			1	T-Bone	5	Limited		1
F	28		1						1	1			1				1	1	1					1	1	1		Car v Pedestrian	9	Limited		1					1
F	42						1										1		1		1			1				Rear-End	8	Functional			1
M	39		1		1	1			1								1	1	1		1			1				Rear-End	5	Functional		1					1
F	53		1			1			1							1	1	1	1		1			1				Side-Swipe	1	ADL		1					1
F	55		1	1	1		1				1						1	1	1		1			1				Rear-End	7	ADL	1						1
M	37		1						1								1	1	1		1			1				T-Bone	8	Limited	1						1
M	37		1		1								1				1		1									Side-Swipe	8	ADL	1
M	34	1			1												1	1	1		1							Rear-End	2	Functional			1
F	39	1															1	1	1	1			1					Head-On	4	ADL	1
M	34	1																						1				T-Bone	4	Functional	1
F	29	1			1																			1				Rear-End	7	Limited	1
M	45		1		1						1						1	1										Rear-End	7	Limited		1	1
F	3	1																						1				Rear-End	5	Functional			1
M	21		1															1						1				Rear-End	5	Functional			1
M	37															1	1	1	1		1			1				Car v Motorcycle	8	Limited						1
F	59		1	1					1												1			1				Rear-End	5	ADL		1
F	37		1		1	1	1										1	1	1		1			1	1	1		Head-On	8	Functional		1
F	23		1	1													1											Head-On	2	Functional		1
F	45		1		1	1											1	1	1									T-Bone	5	Limited		1
F	51		1		1	1													1									Rear-End	4	Limited	1
F	3		1		1	1											1	1	1	1								Rear-End	3	Functional	1
F	18		1		1														1									T-Bone	6	ADL	1
F	3			1	1	1											1											Rear-End	7	Limited		1
M	59	1			1		1			1							1		1									Rear-End	6	ADL	1
F	24	1															1	1	1									Rear-End	5	ADL			1
F	44					1			1			1						1	1									Head-On	7	ADL		1
M	35				1			1					1				1	1	1	1								Head-On	6	Limited		1
M	52				1			1				1					1		1		1							T-Bone	8	Limited	1
M	4	1			1													1	1									T-Bone	8	ADL	1
M	16	1			1												1	1	1									Rear-End	8	ADL		1
F	34				1	1													1									Rear-End	6	ADL		1
M	37		1														1	1	1		1			1	1			Side-Swipe	6	Limited	1						1
M	65		1														1	1	1		1			1				Rear-End	5	Limited			1				1
F	33						1												1		1			1				Rear-End	8	Functional			1
F	32			1	1	1			1								1	1	1		1			1				Car v Pedestrian	6	Functional		1	1
F	53			1	1			1									1	1	1		1			1				Rear-End	9	Limited	1	1	1				1
M	39		1	1		1											1	1	1		1			1				Head-On	8	Limited	1	1					1
M	3		1		1												1	1	1		1			1				Rear-End	6	Limited		1					1
F	49		1														1	1	1		1			1				Rear-End	8	Limited	1						1
F	51		1		1												1	1	1		1			1				Side-Swipe	5	Functional	1						1
M	14				1		1										1	1	1		1			1				Car v Bicycle	6	ADL								1
F	37		1		1	1											1	1	1		1			1				T-Bone	8	ADL	1			1
F	27		1			1			1							1	1	1	1		1			1				Side-Swipe	1	ADL		1					1
F	19		1	1	1		1				1						1	1	1		1			1				Rear-End	7	ADL	1						1
F	44		1		1		1	1									1	1	1		1			1				Head-On	8	Limited		1					1
M	51		1		1	1											1	1	1		1			1				T-Bone	5	Functional				1			1
F	37		1	1	1												1	1	1		1			1				Rear-End	7	Limited	1
F	3		1		1								1				1		1									Side-Swipe	8	ADL	1
M	24	1			1													1	1		1							Rear-End	2	Functional			1
F	23	1															1	1	1	1			1					Head-On	4	ADL	1
F	25	1																						1				T-Bone	4	Functional	1
M	38	1			1																			1				Rear-End	7	Limited	1
F	46		1		1						1						1	1										Rear-End	7	Limited		1	1
M	24	1																						1				Rear-End	5	Functional			1
F	28		1															1						1				Rear-End	5	Functional			1
M	18															1	1	1	1		1			1				Car v Motorcycle	8	Limited						1
M	36		1	1					1												1			1				Rear-End	5	ADL		1
M	68		1		1	1	1										1	1	1		1			1	1	1		Head-On	8	Functional		1
M	19		1		1												1	1	1		1			1				Side-Swipe	7	Limited		1	1
M	3		1		1	1			1	1							1	1	1		1			1	1	1		Side-Swipe	8	ADL		1	1
F	3		1	1	1					1							1	1	1		1					1		Rear-End	8	Functional		1	1
F	32		1	1	1												1	1	1		1			1	1	1		Side-Swipe	8	Limited		1	1
M	5				1												1		1		1					1		Rear-End	5	ADL		1	1
F	3		1	1					1								1	1	1		1				1	1		Rear-End	8	ADL	1	1	1
M	34		1	1													1	1	1		1					1		Side-Swipe	5	Functional		1	1
F	59					1				1	1						1	1	1		1			1		1		Car v Pedestrian	8	Functional		1	1
F	52		1				1								1		1	1	1		1				1	1		Rear-End	8	Functional		1
M	36		1		1	1					1						1	1	1		1					1		Rear-End	9	Limited		1
F	34		1		1						1						1	1	1		1			1		1		Rear-End	5	Limited		1	1				1
F	22		1	1	1	1											1	1	1		1			1	1	1		Rear-End	3	Functional		1	1
M	31		1														1		1		1			1		1		T-Bone	8	ADL	1	1	1				1
M	21				1	1							1				1	1	1		1			1			1	T-Bone	5	Limited		1
M	38		1						1	1			1				1	1	1					1	1	1		Car v Pedestrian	9	Limited		1					1
M	44		1		1	1			1								1	1	1		1			1	1	1		Rear-End	8	Limited		1	1				1
F	28					1	1	1									1	1	1		1			1	1	1		Rear-End	1	ADL			1				1
M	21		1						1									1	1		1			1	1			T-Bone	5	ADL	1		1				1
F	21		1	1	1												1	1	1		1			1				Side-Swipe	8	ADL		1	1				1
F	76		1		1												1	1	1		1			1	1	1		Rear-End	7	Limited		1	1				1
M	33			1	1										1				1		1			1				Rear-End	7	Functional		1	1				1
M	54				1		1										1		1		1			1		1		Side-Swipe	6	Functional	1	1					1
F	22		1	1	1												1	1	1		1			1				T-Bone	7	Limited		1	1				1
F	34		1														1	1	1		1			1	1			Side-Swipe	6	Limited	1						1
M	35		1														1	1	1		1			1				Rear-End	5	Limited			1				1
F	63			1	1	1											1		1		1			1		1		Rear-End	5	Limited			1	1
F	27						1										1		1		1			1				Rear-End	8	Functional			1
M	36		1		1	1			1								1	1	1		1			1				Rear-End	5	Functional		1					1
M	54			1	1	1			1								1	1	1		1			1				Car v Pedestrian	6	Functional		1	1
F	48			1	1			1									1	1	1		1			1				Rear-End	9	Limited	1	1	1				1
F	37		1	1		1											1	1	1		1			1				Head-On	8	Limited	1	1					1
M	27		1		1												1	1	1		1			1				Rear-End	6	Limited		1					1
M	3		1						1								1	1	1		1			1				T-Bone	8	ADL	1						1
M	56		1		1												1	1	1		1			1				Side-Swipe	5	Functional	1						1
M	41				1		1										1	1	1		1			1				Car v Bicycle	6	ADL								1
M	63		1		1	1											1	1	1		1			1				T-Bone	8	ADL	1			1
M	19		1														1	1	1		1			1				Rear-End	4	Limited			1
M	67		1			1			1							1	1	1	1		1			1				Side-Swipe	1	ADL		1					1
F	55		1	1	1		1				1						1	1	1		1			1				Rear-End	7	ADL	1						1
F	3		1		1		1	1									1	1	1		1			1				Head-On	8	Limited		1					1
F	53		1						1								1	1	1		1			1				T-Bone	8	Limited	1						1
F	3		1	1					1								1	1	1		1			1				Rear-End	3	Functional		1					1
F	25		1	1	1				1						1		1	1	1		1			1				Rear-End	5	Limited							1	1
F	24		1		1								1				1		1									Side-Swipe	8	ADL	1
M	21	1			1												1	1	1		1							Rear-End	2	Functional			1
F	35	1															1	1	1	1			1					Head-On	4	ADL	1
F	34	1																						1				T-Bone	4	Functional	1
M	48	1			1																			1				Rear-End	7	Limited	1
M	22		1		1						1						1	1										Rear-End	7	Limited		1	1
M	49	1																						1				Rear-End	5	Functional			1
F	4		1														1	1						1				Rear-End	5	Functional			1
F	26		1		1	1	1										1	1	1		1			1	1	1		Head-On	8	Functional		1
F	46		1														1	1	1		1			1	1			Side-Swipe	6	Limited	1						1
M	61		1														1	1	1		1			1				Rear-End	5	Limited			1				1
M	16			1	1	1											1		1		1			1		1		Rear-End	5	Limited			1	1
M	15						1										1		1		1			1				Rear-End	8	Functional			1
M	31		1		1	1			1								1	1	1		1			1				Rear-End	5	Functional		1					1
M	13			1	1	1			1								1	1	1		1			1				Car v Pedestrian	6	Functional		1	1
F	13			1	1			1									1	1	1		1			1				Rear-End	9	Limited	1	1	1				1
F	48		1	1		1											1	1	1		1			1				Head-On	8	Limited	1	1					1
M	46		1		1												1	1	1		1			1				Rear-End	6	Limited		1					1
F	51		1						1								1	1	1		1			1				T-Bone	8	ADL	1						1
F	59		1															1	1		1					1		Rear-End	5	ADL	1			1			1
M	21		1	1					1								1	1	1		1				1	1		Rear-End	8	ADL	1	1	1
F	44				1												1	1	1				1			1		Rear-End	7	ADL	1	1	1				1
F	58		1		1										1		1	1	1		1					1		Rear-End	5	ADL		1	1
F	15					1				1	1						1	1	1		1			1		1		Car v Pedestrian	8	Functional		1	1
F	32		1				1								1		1	1	1		1				1	1		Rear-End	8	Functional		1
M	23		1		1	1					1						1	1	1		1					1		Rear-End	9	Limited		1
F	2					1	1	1									1	1	1		1			1	1	1		Rear-End	1	ADL			1				1
F	22		1						1								1	1	1		1			1	1			T-Bone	5	ADL	1		1				1
F	6		1	1	1													1	1		1			1				Side-Swipe	6	ADL		1	1
M	8		1		1												1	1	1		1			1	1	1		Rear-End	6	Limited		1	1
M	49			1	1										1		1		1		1			1				Rear-End	7	Functional		1	1				1
F	41				1		1										1		1		1			1		1		Side-Swipe	6	Functional	1	1					1
M	5				1	1											1	1	1									T-Bone	5	ADL	1	1	1
F	13		1		1													1	1		1			1				Side-Swipe	7	Limited		1	1
F	41		1		1	1			1	1							1	1	1		1			1	1	1		Side-Swipe	7	ADL		1	1
F	2		1	1	1					1							1	1	1		1					1		Rear-End	8	Functional		1	1
M	36		1	1	1												1	1	1		1			1	1	1		Side-Swipe	8	Limited		1	1
F	36				1														1		1					1		Rear-End	5	ADL		1	1
M	63		1															1	1		1					1		Rear-End	5	ADL	1			1			1
M	5		1	1					1								1	1	1		1				1	1		Rear-End	8	ADL	1	1	1
M	47		1	1													1	1	1		1					1		Side-Swipe	5	Functional		1	1
F	6				1												1	1	1				1			1		Rear-End	7	ADL	1	1	1				1
M	25		1		1										1		1	1	1		1					1		Rear-End	5	ADL		1	1
F	38					1				1	1						1	1	1		1			1		1		Car v Pedestrian	8	Functional		1	1
F	2	1															1	1	1	1			1					Head-On	4	ADL	1
M	28	1																						1				T-Bone	4	Functional	1
F	3	1			1																			1				Rear-End	7	Limited	1
F	26		1		1						1						1	1										Rear-End	7	Limited		1	1
M	21	1																						1				Rear-End	5	Functional			1
M			1															1						1				Rear-End	5	Functional			1
M	58															1	1	1	1		1			1				Car v Motorcycle	8	Limited						1
M	62		1	1					1												1			1				Rear-End	5	ADL		1
M	39		1		1	1	1										1	1	1		1			1	1	1		Head-On	8	Functional		1
M	8		1														1	1	1		1			1	1			Side-Swipe	6	Limited	1						1
M	47		1														1	1	1		1			1				Rear-End	5	Limited			1				1
M	34			1	1	1											1		1		1			1		1		Rear-End	5	Limited			1	1
M	6						1										1		1		1			1				Rear-End	8	Functional			1
M	38		1		1	1			1								1	1	1		1			1				Rear-End	5	Functional		1					1
F	58		1			1			1							1	1	1	1		1			1				Side-Swipe	1	ADL		1					1
F	21		1	1	1		1				1						1	1	1		1			1				Rear-End	7	ADL	1						1
F	68		1		1		1	1									1	1	1		1			1				Head-On	8	Limited		1					1
F	45		1		1								1				1		1									Side-Swipe	8	ADL	1
F	39	1			1												1	1	1		1							Rear-End	2	Functional			1
F	3	1															1	1	1	1			1					Head-On	4	ADL	1
M	4	1																						1				T-Bone	4	Functional	1
F	23		1		1						1						1	1										Rear-End	7	Limited		1	1
M	46	1																						1				Rear-End	5	Functional			1
M	3		1														1	1						1				Rear-End	5	Functional			1
M	53															1	1	1	1		1			1				Car v Motorcycle	8	Limited						1
M	35		1	1					1												1			1				Rear-End	5	ADL		1
F	7		1		1	1	1										1	1	1		1			1	1	1		Head-On	8	Functional		1
M	6				1	1												1	1									T-Bone	5	ADL	1	1	1
M	22		1		1												1	1	1		1			1				Side-Swipe	7	Limited		1	1
M	69		1		1	1			1	1							1	1	1		1			1	1	1		Side-Swipe	8	ADL		1	1
F	4		1		1	1			1	1							1	1	1		1			1	1	1		Side-Swipe	7	ADL		1	1
F	51		1	1	1					1							1	1	1		1					1		Rear-End	8	Functional		1	1
F	47		1	1					1								1	1	1		1				1	1		Rear-End	8	ADL	1	1	1
F	39		1	1													1	1	1		1					1		Side-Swipe	5	Functional		1	1
M	37				1												1	1	1				1			1		Rear-End	7	ADL	1	1	1				1
F	36		1		1										1		1	1	1		1					1		Rear-End	5	ADL		1	1
F	53					1				1	1						1	1	1		1			1		1		Car v Pedestrian	8	Functional		1	1
F	32		1				1								1		1	1	1		1				1	1		Rear-End	8	Functional		1
M	51		1		1	1					1						1	1	1		1					1		Rear-End	9	Limited		1
F	52		1		1				1																			Rear-End	8	Limited	1	1	1				1
M	29		1		1												1	1	1	1	1		1			1		Rear-End	7	Limited	1	1	1
F	38		1	1		1											1	1	1		1			1				Head-On	8	Limited	1	1					1
M	27		1		1												1	1	1		1			1				Rear-End	6	Limited		1					1
M	3		1						1									1	1		1			1				T-Bone	8	ADL	1						1
M	56		1		1												1	1	1		1			1				Side-Swipe	5	Functional	1						1
M	41				1		1										1	1	1		1			1				Car v Bicycle	6	ADL								1
M	63		1		1	1											1	1	1		1			1				T-Bone	8	ADL	1			1
M	19		1														1	1	1		1			1				Rear-End	4	Limited			1
M	67		1			1			1							1	1	1	1		1			1				Side-Swipe	1	ADL		1					1
F	56		1	1	1		1				1						1	1	1		1			1				Rear-End	7	ADL	1						1
F	29		1		1		1	1									1	1	1		1			1				Head-On	8	Limited		1					1
F	53		1						1								1	1	1		1			1				T-Bone	8	Limited	1						1
F	3		1	1					1								1	1	1		1			1				Rear-End	3	Functional		1					1
F	26		1	1	1				1						1		1	1	1		1			1				Rear-End	5	Limited							1	1
F	25		1		1								1				1		1									Side-Swipe	8	ADL	1
M	22	1			1												1	1	1		1							Rear-End	2	Functional			1
F	35	1															1	1	1	1			1					Head-On	4	ADL	1
F	33	1																						1				T-Bone	4	Functional	1
M	48	1			1																			1				Rear-End	7	Limited	1
M	22		1		1						1						1	1										Rear-End	7	Limited		1	1
M	49	1																						1				Rear-End	5	Functional			1
F	4		1															1						1				Rear-End	5	Functional			1
M	33				1	1							1				1	1	1		1			1			1	T-Bone	5	Limited		1
M	38		1						1	1			1				1	1	1					1	1	1		Car v Pedestrian	9	Limited		1					1
M	43		1		1	1			1								1	1	1		1			1	1	1		Rear-End	8	Limited		1	1				1
F	29					1	1	1									1	1	1		1			1	1	1		Rear-End	1	ADL			1				1
M	23		1						1									1	1		1			1	1			T-Bone	5	ADL	1		1				1
F	21		1	1	1												1	1	1		1			1				Side-Swipe	8	ADL		1	1				1
F	76		1		1												1	1	1		1			1	1	1		Rear-End	7	Limited		1	1				1
M	33			1	1										1		1		1		1			1				Rear-End	7	Functional		1	1				1
M	54				1		1										1		1		1			1		1		Side-Swipe	6	Functional	1	1					1
F	23		1	1	1												1	1	1		1			1				T-Bone	7	Limited		1	1				1
F	34		1														1	1	1		1			1	1			Side-Swipe	6	Limited	1						1
M	35		1														1	1	1		1			1				Rear-End	5	Limited			1				1
F	64			1	1	1											1		1		1			1		1		Rear-End	5	Limited			1	1
F	28						1										1		1		1			1				Rear-End	8	Functional			1
M	36		1		1	1			1								1	1	1		1			1				Rear-End	5	Functional		1					1
M	54			1	1	1			1								1	1	1		1			1				Car v Pedestrian	6	Functional		1	1
F	49			1	1			1									1	1	1		1			1				Rear-End	9	Limited	1	1	1				1
F	38		1	1		1											1	1	1		1			1				Head-On	8	Limited	1	1					1
M	28		1		1												1	1	1		1			1				Rear-End	6	Limited		1					1
M	32		1						1								1	1	1		1			1				T-Bone	8	ADL	1						1
M	59		1		1												1	1	1		1			1				Side-Swipe	5	Functional	1						1
M	4				1		1										1	1	1		1			1				Car v Bicycle	6	ADL								1
M	63		1		1	1												1	1		1			1				T-Bone	8	ADL	1			1
M	2		1														1	1	1		1			1				Rear-End	4	Limited			1
M	68		1			1			1							1		1	1		1			1				Side-Swipe	1	ADL		1					1
F	54		1	1	1		1				1							1	1		1			1				Rear-End	7	ADL	1						1
F	33		1		1		1	1									1	1	1		1			1				Head-On	8	Limited		1					1
F	45		1						1									1	1		1			1				T-Bone	8	Limited	1						1
F	3		1	1					1								1	1	1		1			1				Rear-End	3	Functional		1					1
F	26		1	1	1				1						1		1	1	1		1			1				Rear-End	5	Limited							1	1
F	26		1		1								1				1		1									Side-Swipe	8	ADL	1
M	33	1			1													1	1		1							Rear-End	2	Functional			1
F	35	1															1	1	1	1			1					Head-On	4	ADL	1
F	33	1																						1				T-Bone	4	Functional	1
M	54	1			1																			1				Rear-End	7	Limited	1
M	59		1		1						1						1	1										Rear-End	7	Limited		1	1
M	5	1																						1				Rear-End	5	Functional			1
F	43		1															1						1				Rear-End	5	Functional			1
F	26		1		1	1	1										1	1	1		1			1	1	1		Head-On	8	Functional		1
F	46		1														1	1	1		1			1	1			Side-Swipe	6	Limited	1						1
M	64		1														1	1	1		1			1				Rear-End	5	Limited			1				1
M	16			1	1	1											1		1		1			1		1		Rear-End	5	Limited			1	1
M	14						1										1		1		1			1				Rear-End	8	Functional			1
M	32		1		1	1			1								1	1	1		1			1				Rear-End	5	Functional		1					1
M	15			1	1	1			1								1	1	1		1			1				Car v Pedestrian	6	Functional		1	1
F	11			1	1			1									1	1	1		1			1				Rear-End	9	Limited	1	1	1				1
F	43		1	1		1											1	1	1		1			1				Head-On	8	Limited	1	1					1
M	5		1		1												1	1	1		1			1				Rear-End	6	Limited		1					1
F	51		1						1								1	1	1		1			1				T-Bone	8	ADL	1						1
F	56		1															1	1		1					1		Rear-End	5	ADL	1			1			1
M	23		1	1					1								1	1	1		1				1	1		Rear-End	8	ADL	1	1	1
F	46				1													1	1				1			1		Rear-End	7	ADL	1	1	1				1
F	56		1		1										1		1	1	1		1					1		Rear-End	5	ADL		1	1
F	15					1				1	1						1	1	1		1			1		1		Car v Pedestrian	8	Functional		1	1
F	33		1				1								1		1	1	1		1				1	1		Rear-End	8	Functional		1
M	24		1		1	1					1						1	1	1		1					1		Rear-End	9	Limited		1
M	48		1		1				1																			Rear-End	8	Limited	1	1	1				1
F	32		1		1						1						1	1	1		1			1		1		Rear-End	5	Limited		1	1				1
F	25		1	1	1	1											1	1	1		1			1	1	1		Rear-End	3	Functional		1	1
F	45		1														1		1		1			1		1		T-Bone	8	ADL	1	1	1				1
M	21		1															1	1	1	1			1	1			Rear-End	6	Limited	1			1			1
M	62				1	1							1					1	1		1			1			1	T-Bone	5	Limited		1
F	71		1						1	1			1				1	1	1					1	1	1		Car v Pedestrian	9	Limited		1					1
F	63				1	1												1	1									T-Bone	5	ADL	1	1	1
M	4		1		1												1	1	1		1			1				Side-Swipe	7	Limited		1	1
F	24		1		1	1			1	1							1	1	1		1			1	1	1		Side-Swipe	8	ADL		1	1
M	23		1		1	1			1	1							1	1	1		1			1	1	1		Side-Swipe	7	ADL		1	1
F	55		1	1	1					1							1	1	1		1					1		Rear-End	8	Functional		1	1
F	16		1	1	1												1	1	1		1			1	1	1		Side-Swipe	8	Limited		1	1
F	15				1												1		1		1					1		Rear-End	5	ADL		1	1
F	32		1															1	1		1					1		Rear-End	5	ADL	1			1			1
F	28		1	1					1								1	1	1		1				1	1		Rear-End	8	ADL	1	1	1
M	5		1	1													1	1	1		1					1		Side-Swipe	5	Functional		1	1
M	21	0			1												1	1	1				1			1		Rear-End	7	ADL	1	1	1				1
M	65		1		1										1		1	1	1		1					1		Rear-End	5	ADL		1	1
F	21					1				1	1						1	1	1		1			1		1		Car v Pedestrian	8	Functional		1	1
F	34		1				1								1		1	1	1		1				1	1		Rear-End	8	Functional		1
M	3		1		1	1					1						1	1	1		1					1		Rear-End	9	Limited		1
M	39		1		1				1																			Rear-End	8	Limited	1	1	1				1
M	31		1		1												1	1	1	1	1		1			1		Rear-End	7	Limited	1	1	1
F	44		1		1						1						1	1	1		1			1		1		Rear-End	5	Limited		1	1				1
F	22		1	1	1	1												1	1		1			1	1	1		Rear-End	3	Functional		1	1
M	32		1														1	1	1									T-Bone	6	ADL	1
F	45		1	1													1	1	1		1			1				Rear-End	7	ADL		1
F	25													1			1	1	1									Rear-End	3	Functional		1
M	22		1	1														1	1									T-Bone	8	ADL	1
F	6		1		1	1	1		1								1	1	1									Rear-End	7	ADL			1
F	43		1		1												1	1	1									Rear-End	7	ADL			1
F	35		1	1	1					1							1	1	1	1								Rear-End	3	Functional			1
F	6		1	1	1					1							1	1	1									Rear-End	7	ADL		1	1
M	29		1															1	1									Rear-End	4	ADL	1
F	55	1			1		1			1							1		1									Rear-End	6	ADL	1

## Sheet: Pivot Table
Row Labels	Count of Pain - Arm	Count of Pain - Neck	Count of Pain - Leg	Count of Pain - Back	Count of Pain - Headaches/Dizziness	Count of Pain - Low Back	Count of Pain - T-Spine	Count of Pain - Foot/Ankle	Count of Pain - Hip/Thigh	Count of Pain - Knee	Count of Pain - Chest	Count of Pain - Head/Face	Count of Pain - Wrist/Hand
Car v Bicycle	9	9
Car v Motorcycle
Car v Pedestrian		14	25			15	14	15		26		15
Head-On	26	41	6	20	4	59	23	4	1		5	1	14
Rear-End	75	357	89	65	47	363	165		6	25	1	65	25
Side-Swipe	7	83	30			116	33	15		18
T-Bone	7	70	31	28		88	19	11		1	5	1	6
(blank)
Grand Total	124	574	181	113	51	641	254	45	7	70	11	82	45

## Sheet: Sheet1
	Head-On	Rear-End	Side-Swipe	T-Bone	c2	p
	-88	-546	-123	-146
Cervical Disruption	74	432	119	89	53.51	<.00001*
Cervical Radiculitis	36	221	46	12	xx	xx
Lumbar Disruption	82	403	101	105	19.69	0.0002*
Lumbar Radiculitis	65	151	43	18	xx	xx
	Head-On		Head-On		Head-On		Rear-End		Rear-End		Side-Swipe
	Rear-End		Side-Swipe		T-Bone		Side-Swipe		T-Bone		T-Bone
	c2	p	c2	P	c2	p	c2	p	c2	p	c2	p
Cervical Disruption	1.2	0.2811	10.5	.0012*	13.9	.0002*	21.5	<.0001*	20.4	<.0001*	48.8	<.0001*
Cervical Neuritis	12.9	.0047*	25.9	<.0001*	18.3	.0004*	36.3	<.0001*	4.2	0.2405	4.1	0.2496
Cervical Radiculitis	8.9	.0027*	9.1	.0025*	9.6	.0019*	0.4	0.5078	47.1	<.0001*	42.4	<.0001*
Lumbar Disruption	34.9	<.0001*	6.4	0.094	21.5	<.0001*	4.5	0.2164	0.2	0.9766	4	0.2579
Lumbar Neuritis	18.8	.0003*	33	<.0001*	26.6	<.0001*	36.3	<.0001*	7.1	0.0684	3.1	0.382
Lumbar Radiculitis	0.8	0.8388	6.8	0.08	5.4	0.1457	18.7	.0003*	6.5	0.0906	30.2	<.0001*
